# Supplementary material for: Investigation into the Internal Factors for the Catalytic Oxidation of Cyclohexane by Zr(IV)-Based Metal-Organic Frameworks
Source: Polymers (Basel). 2024 Nov 6;16(22):3114. doi: 10.3390/polym16223114 (PMC11598140; doi:10.3390/polym16223114)
Supplement: Supplementary file 1 [file polymers-16-03114-s001.zip]

Archive with 1 entries (1 files):
- polymers-3260067-supplementary.pdf
